# Supplementary material for: Canadian adolescents’ perceptions of how climate change is impacting their mental health: A qualitative analysis of open-ended survey responses
Source: PLOS Ment Health. 2025 Sep 24;2(9):e0000424. doi: 10.1371/journal.pmen.0000424 (PMC12798330; doi:10.1371/journal.pmen.0000424)
Supplement: S1 Table — (XLSX) [file pmen.0000424.s001.xlsx]

## Sheet: Codebook
Theme/Subtheme	Codes
i. Emotional and psychological responses
i.i General affective state	Feel anxious
	Feel depressed
	Feel disappointed
	Feel disheartened
	Feel frustrated
	Feel mad or angry
	Feel pessimistic
	Feel powerless
	Feel sad
	Feel scared
	Feel stressed
	Feel unhappy
	Feel worried
	Feeling suicidal
	Feelings of loss or grief
	Impacts mood
	Impacts emotions
i.ii Emotional and psychological responses connected to climate change-related extreme events and weather conditions	Description of extreme weather or related event, or weather conditions
	Floods and land loss in coastal regions
i.iii Exacerbation of existing mental health concerns	Impacts existing mental health disorder
	Impacts or worsens mental health concern
i.iv Emotional and psychological responses to perceived systemic barriers to climate action	Commentary on corporations
	Commentary on government(s)
i.v Negative emotions to climate change information	Climate change reminders on the news and elsewhere
	Commentary on misinformation
ii. Concerns for the future
ii.i Uncertainty about the future	Concern for family, friends, community etc.
	Concern for future generations
	Feel hopeless about the future
	Think about climate change a lot and/or overthinking
	Thinking, worry or fear for the future
ii.ii Concerns about parenthood	Concerns or guilt about having kids
iii. Impacts on functioning
iii.i Impact on daily functioning	Adjustment concerns
	Feel uncomfortable
	Impacts energy (e.g., laziness, lethargy)
	Impacts focus
	Impacts activities (e.g., sports and recreation)
	Impacts motivation
	Impacts sleep
iii.ii Physiological impacts	Description of physical impact (e.g., headaches, breathing)
iv Concerns for the environment, wildlife, and humanity	Thoughts and/or views about humanity
	Thoughts, worry and/or concern for nature/environment
	Concern for animal welfare and habitats
