# Supplementary material for: Canadian adolescents’ perceptions of how climate change is impacting their mental health: A qualitative analysis of open-ended survey responses
Source: PLOS Ment Health. 2025 Sep 24;2(9):e0000424. doi: 10.1371/journal.pmen.0000424 (PMC12798330; doi:10.1371/journal.pmen.0000424)
Supplement: S2 Table — (XLSX) [file pmen.0000424.s002.xlsx]

## Sheet: Summary Table
Themes/Subthemes	Number of Codes	Number of coded responses
1.1	17	133
1.2	2	57
1.3	2	27
1.4	2	7
1.5	2	5
2.1	5	90
2.2	1	4
3.1	7	16
3.2	1	9
4	3	34
Total	42	382
